# Supplementary material for: Neuropsychological Sequelae and Neuroradiological Correlates of Arachnoid Cysts in Adults: A Systematic Review
Source: Brain Sci. 2026 Jan 18;16(1):103. doi: 10.3390/brainsci16010103 (PMC12839106; doi:10.3390/brainsci16010103)
Supplement: Supplementary file 1 [file brainsci-16-00103-s001.zip]

Archive with 3 entries (3 files):
- brainsci-4089770-RoB.pdf
- brainsci-4089770-Search Terms.pdf
- PRISMA_2020_checklist_BrainSciences.pdf
